# Supplementary material for: The first dinosaurs from the Early Cretaceous Hami Pterosaur Fauna, China
Source: Sci Rep. 2021 Aug 12;11:14962. doi: 10.1038/s41598-021-94273-7 (PMC8361124; doi:10.1038/s41598-021-94273-7)
Supplement: Supplementary file 3 — Supplementary Information 3. [file 41598_2021_94273_MOESM3_ESM.zip]

Archive with 3 entries (3 files):
- Wang et al - Suppl 3.tnt
- Wang et al - Suppl 4.tnt
- Wang et al - Suppl 2.tnt
