# Supplementary material for: The first dinosaurs from the Early Cretaceous Hami Pterosaur Fauna, China
Source: Sci Rep. 2021 Aug 12;11:14962. doi: 10.1038/s41598-021-94273-7 (PMC8361124; doi:10.1038/s41598-021-94273-7)
Supplement: Supplementary file 3 — Supplementary Information 3. [file 41598_2021_94273_MOESM3_ESM.zip › Wang et al - Suppl 4.tnt]

quote NOXIOUS;
xread
548 118
Shunosaurus	00?000000010000000000000000000000000000000?0000000?00000??0000000?0?0000000000000000?000000000000000000000000000000000000000000?0000?00?0?0?000???000?00[0 1]000000000?0000??0000000?0?00000?000000000000?0000001?000000000000000000000000000000000000000000000000000000?0000000?000000000000????000???000000000000000000000000000000000000000?00000000000?0000?00?0000000000000000000???00000000000?0000000??0…
Omeisaurus	01011???01000220110100000000000000001102000000000000000000100010001??00110100000?00000000000??10?0000001000000000000?000?20000100000?0000?1?001000100[0 1]000000001000?0110??0?00000?0?00010?001000000010?00000021010000000100000000000000000000000100100000010000000?0000010000???100000000000?0000???010001?000000???0??000?????00?0000001000?0000010000?0000?00?000000?00010000000100?1000000000000000010??0…
Mamenchisaurus	000100?00110021000110000013000000001000101?001000001?0000?100000?010?00??0101?0010?0?0?0001011100???0000?0000000102010000000011100010000?011201000200000001000100110000??0?0110010?0000[0 1]000010?000000?1000001?0100010101??000000000000001000?00100?0000000000000000000?000000??100??000000000000???01100001000000000000000??0?000000000100010001010000?000000000001000?01000000001?1010?00?1000001000000000…
Camarasaurus	0000100100[0 1]1100100010110100000000101000100100011000100100000001000011001001001100100001000100110[0 1]00001000001000010100[0 1]011200011010011000?010101101200100001000001110110??0?01000?0?00010?000000000110?0100001?00000100001001000000000000000010010011000000000200011000001110100010001000000?11100000111100100000000000000100[0 1]0000100000110000010011000?0000?00?0001000001010010100010[0 1]00000…
Nigersaurus	00????0011200000100100?????0001000000???01100001001?1????????0??0?1111???001011???0???110?10???001100003[1 2]1111111101??100120101111100?0001?0?101100110000100000000110111000????0????0??00?11?100000?111010??????0???001001?????01000000000000??10???1?0?01?0??001001110001101??????????00000012210101?11?00?111???????111001?0?11??000000100?0001111011000????1??0??000010??0010101?1????????1?001?1000?0100…
Apatosaurus	010010001?21?11100011100101100101001100000101011110100101010000000011000000101101001101110001?0010101??321?11110101101101201011001011000?00?1011000101000010000010?01110010010000[0 1]111110?10010000000110100011?0100011100110010000000000000001001001100000001000000101000111001?1000010000000122101111101101110000?001?01110000?1100001001000010101001[0 1]00010?00?00010000010[0 1]00101000[0 1]00000001000…
Diplodocus	01001010112111110001010010101?1011011??010100001000010000?100000001110100101011110001011100010001000110321111110101101111200011001111000?00?1011000201000010000010?011100000100001101110?10010000000110100011??10001010010001000000000000001100?00?1000000000000000001001100?00110??1000000??22101111101101110000100110111000001100000011001010001100100010?00?00010000010[0 1]001?10100?01???0110000?000010100…
Abydosaurus	11111????1111?11??????????0???????????????????????????1???????????????????101?1110??001001101??0?100?112111101101120?????2???0???????????????????????????????????????????????????10?0???????1????????????1??21??????0?????????0?????0?????????10????????????????0??????????????????1??0??????1100100101110?000????0????00?????1??01?00?????????????????????????????????????????????????????????????????????????…
Alamosaurus	??????????????1?010????1013001110011101??00111101001011?0?110001??100??0?0??????????????????????????????1??111101?2?0111000011??0000??0?1?112010??20000100011010010101100111??11111111011?1?010111111?01100020?001101011011021[0 1]11111110?1101110001?1?11111111001102??1?1???????11110??1110?????????????????????????????????????1?100??1001???01010?11100?11?1?1110101001111?10??10?0101?11??01???01011?0111…
Andesaurus	?????????????????????00?0110101?001?????????????????1????1?10001????????????????????????????????????????????????????????????????????????????20101?220010????0?1?0??001101?1?0?0000?11110????001110011?0101002110000???????????1?1??1??????????10?????????1?110???1????????????????????0?????????????????????????????????????????????????????00??011110?00???00?001000???????1???0?????????1????0101????????????…
Angolatitan	???????????????????????????????????1????100101001011001?????????????????????????????????????????????????????????????????????????????????????????????????????????????????????????????????????????????????????????????1010??????11101100000100??100??????????????????????????????????????1101?1????????????????????????????????????????????????????????????????????????001???0110?01000??0???????????????????????…
Aragosaurus	????????????????????????100000010111???2?1000001000??????01000101??????????????????????????????????????????????????????????????????????????????????????????????????????????????0?0?00010????100000010?01????1??0010100001?????0?000000010010?01???????????000011001??????????????????00000100????????????????????????????????????????????????????????????????0?0??0000001??00?0?010????????????0000001?????????…
Atlasaurus	??01?0101?111????????000???????????????4???1???????00??????????????????01010?1???????11???0????01???0??????10??00????????1?0??100??0??????10??110?1?0?00?0000?0?0??0???????????????????????????????????????????0??????00????????????????????100?00?????????????????????????????1?????00????????0????1????????0?????0?00000????00??0?00???????0????100????????????????????????????????100001???????????????0?1?0…
Baotianmansaurus	????????????????????0?0?000????????????????????????????????????????????????????????????????????????????????????????????????????????1?????0??2?1111211?00??0???10?1011111111?0????0?????????????????????????????????????????????????????????????????????????????????????????????????????????????????????????????????????????????????????????0???1?11010?10????0?????????????????????????????????????????????????…
Brachiosaurus	?????????????????????100100????101???0?411??????????????????????10??????????????????????????????????????????????????????????????????????????21110?220100?110011?0110110??11?10?0?0??00????0110???0000??????01????????????0?0??0000?000?????????????101?1??????10011???????????????????00????????????????????????????????????????????????????00??011100?0010?00?0?00?????1??0110101?????????10?0????010?????????…
Cedarosaurus	?????????????????????1??11010??10011?004110100010?21?????00??1??0??????0?1??????????????????????????????????????????????????????????????????20111?22??00??0?????0??0??????1???00?1000000??01?0?100210?010??021?00???0?101???200110000001000???1?10???????11??0??0100????1??????1001??1000?1?0???????????????????????????????????????????????00???111?0?00????0?0??000000?0001??101001??0???????010?1??1???001??…
Chubutisaurus	????????????????????01??1001000???0?1??2100101010??1101???????010?11??????????????????????????????????????????????????????????????????????1?2011112?0?0?????????????0?11111????0?0??0000????1??11?????01???021?00??01?101?????1110100000???0??101???????????001000101?????????????10??00???????????????????????????????????????????????????0011101?1?????????0?00???0001???01101010?1??0?????????0?1000????????…
Cloverly_titanosauriform	??????????????????0?100????????????????????????1?11????????????????????????????????????????????????????????????????????????????????0???11???20111?220110000?0?1000?011111????????????????????????????????????????????????????0??????????0101??????????????0???????????????????????????0?00???????????????????????????????????????????????1?000100111?0?00?????????????????1????????0???????????01??????????????…
Daxiatitan	??????????????1?1?1???????3?????1?0101??????????????????????????11???????????????????????????????????????????????????11100010?110?00??????11?01011210?0?0?1?001111?1?????11??????0??1???????1??????11???????1??1???0?1100001???????????????????????????????????0??0???????????????????0???????????????????????????????????????????????0????0?0??1?1???????????????????001??????????????????????????100?????????…
Dongbeititan	?????????????2??????1?0?003?????0001?0???????????????????11000001111100001????????????????????????????????????????2????1??0?0???????????1???20100?220?00????0?100??001???11??????0?100??????10???001???????0???10???10?01001???????????????????????????????00010002010001100000010????0????????????????????????????????????????????????1???0001?0??1????????0??0?????00?1??????????????????????010110000000?1??…
Dongyangosaurus	??????????????????????11010????110????????????????????????00???????????????????????????????????????????????????????????????????????1????????2011[0 1]122??00101?0?011??111???1???1???0????????1?11???1010?????00???????????????????????????????????????1010??10110?????????????????????????????????????????????????????????????????????????????00?????10?0?10??100?0?11????????????????????????0??001?1????????…
Erketu	??????????????201?????????????????????????????????????????????????10111???????????????????????????????????????????201100020101110011010???1?????????????????????????????????????????????????????????????????????????????????21?????????????????????????????????????011111101100???????0?????????????????????????????????????????1010000???0??????????????????????????????01????????????????????????????110?????…
Euhelopus	1???1?????11122010100011???????????100??010?????????????101010000111111?0?000010??????1??010?1???????1?000110001102?01110001011110110000?110201011210?101001000001000110011110?????????????????????????????????????011010?01??10000000????????????????0?1100001000001101111110001100?100?????10000001?1????000??0?????????????00?0110001100000?00111?00001?????????????01??0010?01?????????1?1001?10101000?????…
Europasaurus	0110101010111?0100??0100110000110000?0???01?0????00???????0?111??011??????10011?1100001001101??011000100010100000010?101120000100010??000?10001101210100011001000110111000??10?0?0?00000?0???0?100010?010??020?0?1010100000000??00?000??0000??1??0?10101???000100110?0001????????????00000???110000000110010000000000000010010000?0100011000000101110000000?00?00?0?0000?0??1?0100?0???????1010??00?00?0?0??100…
Vouivria	??????????1??????0??????100????????1???311???????001????????111??????00?1???????????????????????????????0??100000????10112000???0??0?????????0110?1???0?????????????????????1??0?0?1??????0110???0?????????????????00?101000??00100000??0000?01?101101??0??0?0100?00000011100????0????0000?????????????????????????????????????0??0????11???00???????????00??0??0????00?1??01?0111??01?0?????1???0011000?0?????…
Galveosaurus	??????????????1?????010011010??????1??0?100?????????????????0011??????????????????????????????????????????????????2??001?20?0???????????????101101?00000????0?0?01?0000??0?00??0?0?00010???????10??????????020??0????0001????001100000??????????????????????00????????????????????????00??????????????????????????????????????????00??????0000?0?1?1?0??000??0???????00??100100?01????????????????0????????????…
Giraffatitan	100110101011111100?1010011010001001100041111001100110011110011111011011???1011111100001011101010110001120101000001200011120001100000?1000?11211101220100110001[0 1]10110110??11??000?10100010000100100011?0101002110010101[0 1]0100020011001000001011010100101110110011001100010111110100001?001001111100100001111100000000000000100[0 1]010001100011?000010011100?001??000010000000101011010100111?00010100001…
Gobititan	???????????????????????????1010???1?????????????????????????????0011101001????????????????????????????????????????????????????????????????????????????????????????????????????0????1??0111????1[0 1]1?????01???????0110?????????????????????????????????????????????0?001111111110010100110??????????????????????????????????????????????????????????????????????10????00??????????????????????????0????10?1100…
Wamweracaudia	????????????????????????0130001001????????????????????????????????????????????????????????????????????????????????????????????????????????????????????????????????????????????0000?10010??01100000000?100??00??10?????????????????????????????????????????????????????????????????????0?????????????????????????????????????????????????????????????????????00?000100??????????????????????????????????????????…
Huanghetitan	???????????????????????0110?????00?100??????????????????????????????????????????????????????????????????????????????????????????????????????????????????????????????????????01?0?0??10???????0?1?0010???????20?0???01010?001??????????????????????????????????????????????????????????0??????????????????????????????????????????????????????????????????100???0???????????????????????????????????????????????…
Huanghetitan_ruyangensis	???????????????????????1110????1001??????????????????????????0???????????????????????????????????????????????????????????????????????????????????????????????????????????01?01?0?0?010????1?10???0010???000020?01???????????????????????????????????????????00????????????????????????0??????????????????????????????????????????????????????????????????10001?0000000?0???????????????????????????????????????…
Janenschia	????????????????????????????????????????00100110111????0??0000010011100100????????????????????????????????????????????????????????????????????????????????????????????????????????????????????????????????????????????????????00000000001100?0???0????????00?0100010000011100??01000100000101??????????????????????????????????????????????????????????????????????????????001010001???????????0001100?000001??…
Jiangshanosaurus	?????????????????????01?10000???00?1?????????????????????????0?11????????????????????????????????????????????????????????????????????????????0101?221?00??0???0??10??010?1?????0?0??000????????1??01???????0???????010001?1???????????????????????????????0??0???0??????????????????????????????????????????????????????????????????????????01???1?010???????1?0??1??0?00??????????????????????0100????????????…
Lapparentosaurus	??????????0???010????1??01000???00?100??111?0001100?0???000?00110011?00????????????????????????????????????000001????10001000????????????????0[0 1]0000?0100??????0?00?0010??0?00????0?100?0?0011??0??110??????????????000001??0??01000000000000??0010?1000001010110001100??101?001100????0000000??????????????????????????????????0??00???????0000?0??0?0??0????0??0??0?00?0??010000101???0???00100?00000?????…
Ligabuesaurus	??????????1?????010?11?????????????111?2111?????????????????????1?10???000??????????????????????????????0??1001?002????111000???0000??011???2?100?220?1?001???1000?0??1????????????????????????????????????????????0111010?0??11100100????????1??0????????????1?00110010111?1??11?10??00????????????????????????????????????????????????01??001001??????0?????????????011??0110101???1??????????????00?00000???…
Lusotitan	?????????????????????1??11010???0?1???????0?00000????????????1????11?00??????????????????????????????????????????????????????????????????????011??1??????????????1?????????01??0?0?10000??01?0?100??0???0??020?[0 1]0?????????????0?00????0000???????????????10000?????000??11110?????????000?100???????????????????????????????????????????????00???????????????0?0??000??????0110?0?01???????????0001????????…
Malawisaurus	0??0?1011?2?1?21011?110110301111001??01?11??0011101?????????0001??01?????1100?????????????10???100100?0011?1[0 1]111102??101100001100000?0?11?102?1011221?101001??1100?1?110011??1011??11100??01111111110?010??02010011??????0?121111011001?1101??????????????01101100?1?1?1?????????????111101?0110????0?????????01???00?1001011001??100110010??01110111100010100100?000???11?010010100????????????1010????11?…
Opisthocoelicaudia	??????????????????0?11111001010?10101011000110101111011?01110000110001111??????????????????????????????????????????????????????????1????10???11?11221?010010011111011?10011?011??0??1100?10?0?011101??011??020?0?11011??11112110111111?11100111001?11101??0110010000?111111111?0??0?1?0110010??????????????????????????????????????????????11[0 1]101110110??11?1??010???010001110?11010001?01?001111?1101000??…
Paluxysaurus	??????????1???21??0?010010010011100111?2111?00100??1?0??1011001010111???????????????????????????????????0??100001?2?????121001100000?1111?1?2011112[1 2]011000000?1000?01110111?1?00?0?00?00????00?110010?010??020?00???10110000201?000100010?01??1?0??10?0??100001101001111??????????????00001?1??????????????????????????????????0??000001?1?000?0011?00?0010?00?00?0?000?????1?0?0100?0?0???????010?1001000?…
Haestasaurus	????????????????????????????????????????00100101110???????????????????????????????????????????????????????????????????????????????????????????????????????????????????????????????????????????????????????????????????????????10000000001100???????????????????????????????????????????000111??????????????????????????????????????????????????????????????????????????????0010?0001???????????????????????????…
Phuwiangosaurus	?????0101?2???110?1?111110010??10011???1?1??00111????????101000110?00?????????????1?????0?10???001010???11?101111????1011200011100110000?110?[0 1]111121010000011?010100010??11?1000?0??0100?10?10?1?0111????11020?0?11111011???2010000?00?0000???1????10110??1??01?01010101?????????????000??1?????????????011??0?????0000001?010????0?0001100000??011100?00?0?01?010010?0??0101?0?010????????0110??010101010?…
Qiaowanlong	??????????????110?????????????????????????????????????????110100?????????????????????????????????????????????????????10110000?110011000???1????????????????????????????????????????????????????????????????????????????????????????????????????????10100?00000????????????????????????0???????????????????????????????????????????01??01???????????????????????????????????????????????????011001??????????????…
Rapetosaurus	0?10?100102?1221011111011?311??100101011101001001011100???01000100??1??1?001?011?11011?00?111??10001010011?111101020?00000000???0000?0001?11201101211?10001111110101011001?11???10??11011?1?001110111?010??0???00111110000002110101110110001??1001?10101?100100100200111???????11000?010101111?0?000000?11011?1111110?11111111110?101110000?0011101111011?????100???00010010101101?1110111011110101111?001001??…
Ruyangosaurus	??????????????1?0??011111???????????????????????????????????????1111??????????????????????????????????????????????2??1010[0 1]?00???????????????201011210010?0110?0??1000?1001???1???0?????????????????????????????????????????????????????????????????101?0??????1100211?????????????????0???????????????????????????????????????????00???????000??10111?000100???????????????????????????????0?00????01??????…
Saltasaurus	?????001??????0101???101113111101?001???000?1000111?0???0?0??1??11001????????????1100??????????101100?????????????2?01010200100?0000??011???201011221?1010011?1101010110011101?110?11101111?010110001?01000020?00?00100001112110011111011101??1?1??111111111100110211111???????110????1111100???????????110???11???11011101111???10[0 1]101001??00001011110111110?00101010110?1110110010?0?1???0?101101111?0011…
Sauroposeidon	??????????????2?0?????????????????????????????????????????????????????????????????????????????????????????????????2??111121001100000?11???11??????????????????????????????????????????????????????????????????????????????????????????????????????????????????????????????????????????????????????????????????????????????????????0???0???0????????????????????????????????????????????????????????????????????…
Sonorasaurus	?????????????????????1??1?010????????????1110011?0?10???1???????????0??010??????????????????????????????????????????????????????????????????2?110?2?0110?????????????????????????0??000????????1???1????????21??????????1??????1000100010??1??10???10???0????????????010???????00011???0001?1????????????????????????????????????????????????????????????????0??????????????????010?1??0???????????????00000???…
Tangvayosaurus	????????????????????000?100??111101???????????????????????0100011?1?101?0?????????????????????????????????????????????????????????????????????1[0 1]11210??0??????0????011????1???00?0??01011101000110110?010??021?0?10???????????????1000????????1??????????1100010011001?0111?1???0???110?????????????????????????????????????????????????????00????110??0?????1?01?010??????????????????????????0?0?0100000?…
Tastavinsaurus	?????????????????????10010010001011?????????00000???????100[0 1][0 1]001011001[0 1]010??????????????????????????????????????????????????????????????????20110?200?00??000?1?00?0010??1?11100?[0 1]0000010?1?101110[1 2]10?0101002110000???????????????????01???????????101010110000000010111111110100010110???1?1???????????????????????????????????????????????00???11100?00?0000?000000?????????????0????????…
Tehuelchesaurus	????????????????????00?????????????110?100101110101???????00000000??????????????????????????????????????????????????????????????????????0???101101200?100?100?1?0??001???01?1??????????????????????????????????????001001001??10000000000010?????????????00?00100?1?1?????????????????0000001??????????????????????????????????????????????00010011110?00????????????0001??0000101?1???????????0000100?????????…
Tendaguria	??????????????????1?1?????????????????????????????????????????????????????????????????????????????????????????????1????????????????0????1?????1100??????00????00?????????????????????????????????????????????????????????????????????????????????????????????????????????????????????????????????????????????????????????????????????????0?0??000??????????????????????????????????????????????????????????????…
Venenosaurus	????????????????????????11010011001?0???????000100211?????001010?????01??????????????????????????????????????????????????????????????????????????????????????????????????1?????0?1000000??0110?100[1 2]10?01?1?020?00??110001?????????????000100??1?1????????10000??????????111?1??01011??0?00100???????????????????????????????????????????????????????????????00?0?000000???????????0011?0000????0?01????????…
Xianshanosaurus	????????????????????????103????1100??0???????????????????????????????????????????????????????????????????????????????????????????????????????????????????????????????????1?????1111111????1?11???0000???0??00??1?????????0?1??????????????????????????????????01000????????????????????????????????????????????????????????????????????????????????????????????00?1?????1??????????????????????????00??????????…
Epachthosaurus	?????????????????????10111310011001????2100100101111111?????????0?10101010??????????????????????????????????????????????????????????????????2011[0 1]?220110??[0 1]?0?1?010101100?1?110010?110011?01110111[0 1][0 1]1?01000020?0011????????12110101100111100111001?1110?110?10110?0111111101???00101110101111???????????????????????????????????????????????00??1011110111010?1001111???1?111111000011110011???…
Nemegtosaurus	0110101010211???????????1???????????????????????????????????????11?0??1???0110111100111001111??10001?102[0 1]111[0 1]11110?????????????????????????????????????????????????????????????????????????????????????????????????????????????????????????????????????????????1?00?????1??11????????????????1111111010?111101111?101?1111?11111???????????????????????????????????????????????????????????????????10??…
Tapuiasaurus	01101111?1211?2??????10??????????????0??????0?0????1????????????1?????????01001111?0?010011110[0 1]0?001?002[0 1]11111111020?????2?????????0??????112?11??2?1????01???0??0??0110111????????????????????????????????????????????????12??????????11???????????????????????01????????????????????0???1??1101111000111110111?1101?1?111???11?????????????0??1011?1??????????????????11?????????????????????????????…
Diamantinasaurus	?????????????????????1??????????????1??10011101011110011100100001101011???????????????????????????????????????????2?????????????????????????21110?221?00??1???1??10?0?10?1110???????????????????????????????????????0?101?????10000100011100??0100?11101111110111020111011011?????????0011110?????????????????????????????????????????????1?11???110?0?00????????????10?1??1101100001001000101101110000010?????…
AODF_836	?????000??????010????1?????????????????????????????????????100????????????????????1???????11???10100??????????????20010102000[0 1]0?0000????????201111211?00?000???????1?1110111????????????????????????????????????????0?10????????????????????????????????1??110????????????????????????0?????????????????1?0????????01???101111??011?0?????1?11???110??100????????????1?????????????????????????0111????????…
Savannasaurus	????????????????0???110?1001????10???1????0?10000??1001???010001?????11???????????????????????????????????????????2??10002?00?????????????112011112[1 2]1?00001000010111?1110111???0?101??????1????1??010??????020???????????0?100?1?0?1??11??????1?10???????11110??????????111???????????0???0???????????????????????????????????????1?????????10?01111001001???1??????????100???????0?0000???????0101????????…
Wintonotitan	????????????????????????110??01???0?1???????011010?10???1???00??????????????????????????????????????????????????????????????????????????????2?110??????????????101????1??111???0?0?00010?11????1???????????020?00??0?0100????????0?000010??1??1?0???????0??0?0????????????????????????0?10100????????????????????????????????????????????????????????????????[0 1]?0???0000?????????0?0?10?0000??????01????????…
Futalognkosaurus	?????????????12?01011??1103????110?????11??1?????1?1??????11000???????????????????????????????????????????????????2?110100000?0?00?0?00?1???211??12?1?10001????10?????1?????0??010????????1?11???1011????00020????????????????????????????????1????111???10??0???????????????????????????????????????????????????????????????????0000010?1?000???????????10?0??0101????????0????????1????????1?1101????????????…
Muyelensaurus	?????001??2???????1??10?013?1???00?1????111?0010111?0?????0000111?10?01??0??0?????????????10????00110??????111111?2??1010000010?0000??001???2011112?1?001011??11010011100??????010??00011?1??1?11?011?01????20?????010100???2111001100?11100??100????????101101100211101111?1??100???11?01101??????????????????????1??1??1?????1??00??1???0?0??1111111001?????00??1??010?01011011100???1??1??100101110?0??1?10?…
Aeolosaurus	????????????????????????113???????0?1???1001100?1??1?00?????0000?????11?????????????????????????????????????????????????????????????????????????????????????????????????????????11??1?????1?????????????????20?00????1000??????11?1??0?1?10???1???????????10?0?????????111??1??????????1??1???????????????????????????????????????????????????????????????????11???10?1?????1???1?0?1?0?????????10?????0???????…
Isisaurus	??1??0????????01010??101??310?00101010??11???????11?????1??10001???????????????????0?????????????00????????????????????0??010???0000????1?????1???2?1??0?0111?0?0??001100?1?0???10??11?11?1????10?011?0?????1??00???10000110??101?1110??100????????1110????110??????????????????????????1?????????????????????11???01???1???1?????00?00????????01?1?0?0??11???00???0?001????1??100?1???????0?1?110????????????1…
Jobaria	0001?000??0100001001000001000110000100?1101?000000000000001000011?10100???100100?10000?000?0???010?0??0000?00011[0 1]0101100120001110010?0000?10101[0 1]001201101000000000?0010??0000000?0?01100?01?000010010?01000020?10000001010012000100000000000000100100000?10000100110100?100?00????00?0010000?000???01???1?100000???00??00?????00?000001110000001011000?00?0?00?00000?0000?100?0?0101?10?0?0?0100000100?…
Padillasaurus	?????????????????????1??000?????????????????????????????????????????????????????????????????????????????????????????????????????????????????20111?2????????????????????????11??0?10?00??????10???00????????020??????????????????????????????????????????????????????????????????????????????????????????????????????????????????????????????00?????1????????00?0000????????????????????????????????????????????…
Losillasaurus	??????001?????000????00?10210??100??????100???000????????????0?????????????????????????????????001010?????????????1???010100001100?0????????00110??10100?0000?0??1100?0??1?01??0?0?00000??0010?000010????00020??????????????00010?0000?0???0?0??????00000??0?0????????????????????????0??0??0???????????????????????000000???0????0000??????00???11000?00???00?0101????????????1?1???????????0???00??????????1?…
Turiasaurus	0?001000110???0??01????0?????10???????0?100000011??0000??????????????001?010???00100001000100??001000???00?000011?1???011100011100010000?01000110?110100000??0001110010??00010?????????0????????????????????????????????????000100000000???01001001?????????????????0???100?0???0000?000?000???0?????1??1??000000?000?00010??0?0??00000?0?0000?001?0?0?0??????????????????101001110??100010??????????0????00111…
Zby	??????????0???????????????????????01?0??1000001110100001????????????????????????????????????????????????0??000011?????????????11???????????????????????????????????????????????????????????????????????????????10??0100?1001??0001?000010000??01001????????????????????????????????????000000??????????????????????????????????0???????????????????????????????????00?001??010011100???0???????????????????????…
Mendozasaurus	????????????????010?1????0311??010111???110?0110????0???????????10??0????1????????????????????????????????????????2??10[0 1]000[0 1]000?0000??001?????1011??????00?????1???????????????010?100011?1?11?111011?01???020?00??01?101???2?11100100?1??00??100????????1????110021011111?????000001111?11?1?????????????????????????????????????00?????1?0??111?????????????101?110000?11011011100?1?1???????????00??…
Notocolossus	????????????????????1???113????1101?????010??????????????0???????????010?1????????????????????????????????????????2????????????????0???01?????11?1??????00?????0?????????????????0?100????1???????110???????21?00?????????????11101100???????????????????1??????????????111?1??1?0101??1???????????????????????????????????????????????????0??1?0?????????????10??110??????0111111????????????????????????0?1??…
Pitekunsaurus	?????1011?2???210???11??1?3??01????01????????????00?????????????1?????????????????0?????????????00100???1??111111?2??10[0 1]00000?100000????1???2011[0 1]1221?0?001????100?1011001??????10?100?11?1?????1??11???????20?0???01?100??????????????1?000??????????????????1100??????????????????????01?????????????????????????0101011?101?1?00100?????000101???1?0?????????0??0001????????????1???????????????0???…
Rinconsaurus	??????????2???0?01???10?1?30111????1??????0?????????????0???00011????????????????1?????????????????????????1[0 1]1111?2??0010200?00??00?????1???201?1?211??0??1[0 1]??1?010[0 1]0110?1??1??00???0001111????11???1?01?0002010???01???0??12??100?10?????????1?0??1011??10?1011?01????????????????0???????????????????????????????????????????1??00??11????0????1??1??00?????00?0?????00?????011????????????1?0101…
Patagotitan	??????????[1 2]???2?0?01110?10300??0101010??11??011?0?????????01????1??????????????????????????????????????????11?????2???0100010?0?00?0???01???2011?121[0 1]11?001?010001100110011????010??00?11?1??1?1??011????10020?0???0111?1?112?11??1100??0???????????????????1?0?0?2???????????????????01??????????????????????????????????????????000?1??1??0???[0 1]1111?0?????0??0?01????10?1011?100?????????????????…
Argentinosaurus	?????????????????????10??????????????0????????????????????????????????????????????????????????????????????????????2????????????????0???01???201[0 1]1121??10001??101?110?110?111?????????????????????????????????????????????0?1???????????????????????1???????????????????0?????????????????????????????????????????????????????????????????1??0???0111??0??1??????????????0????????????????????1?????????????…
Puertasaurus	?????????????????10?1?????????????????????????????????????????????????????????????????????????????????????????????2??0?100?100??00?0???01?????1?????????00????00???????????????????????1????????????????????????????????????????????????????????????????????????????????????????????????????????????????????????????????????????????0?1??1?????10??????????????????????????????????????????????????????????????…
Soriatitan	??????????1??????????1??11010???001?????110?0???????????1???101110?????????????????????????????????????????100101???????????????????????????20111?2?????????????????????????1??0?1001000??011??100[0 1]10?01????21?00?????????????01100000?????????????10?1?0??000??010????????????????????1???????????????????????????????????????0???????????000???????????????0?0??000??????0100101???????????10??01?00?????…
Bellusaurus	???0????0?11??010?0?00?01021001000?111??001?1000110?0???0?0?00001011110??01???0???00??????101???10?00???0??000001?1?0001[0 1]20001100000??000?101011011000100000??010100010??00?10?000?01000??01100000000?11???0???10??0010?1001??00000000000000??010??10000?100000000001100110?1??1000??00000001??0????1????010??000?0??00??0?????0?100000?000000?101?010?0000?00?00??000001??001010001?0?0???10000000000?0000…
Cetiosauriscus	?????????????????????0??0?001010000????000100001001?????0???????0?11???0?0???????????????????????????????????????????????????????????????????0100?00000??????????????????0?01????0?00010???????00?010?[0 1]1????1??100000000??????00000000000000???????0000?0?????00001?????10100??1?00???000??0????????????????????????????????????????????????00???????????????0?????000001??0010?0000?????????00????000????0…
Chuanjiesaurus	??????????????1???????0010200??0000110?100010000001?0?0???1?00?1?010?1????????????????????????????????????????????2?000100000011?00??0????10201000200?00??100?0????00???????????10?00000?????00000000?10000020?1000101?11001??000?00000?1000??010??00000???000000000???0???0??????????000?101????????????????????????????????????00?00010???00????1000??0???00?000000?00???00??00101???0000???0????10010???????…
Haplocanthosaurus_priscus	??????????????010000000010000??0000000??????????????????0010101101????????????????????????????????????????????????1??10[0 1]120001110000??001?0?1011011[0 1]0100000000000100010??00010?0?100110???01100010010?01000020?0010000001001???????????????????????1000001000010011???????????????????0???????????????????????????????????????????00001000010000011000?0000?00?0000000000??????????????????00000010100?…
Haplocanthosaurus_delfsi	???????????????0?????100000????100??0???????????????????00000000?1????????????????????????????????????????????????10010102???011???0????????10110?100100?000000?010011???0???0?0?0?011????0010???0000???000020?0????????1???10?????????????????????10000?1000000012???????????????????0?????????????????????????????????????????110?00????0?00??011000??00??00?0000???????1????????????????101000?0110?????????…
Lourinhasaurus	??????????????0?????11?0100?????01?100?20110000110??????001000100?101?????????????????????????????????????????????1??101?20?????1???????????10110?2?????????????1?????0??0??1??0?0?000????0?????????0??????01??0???000101??1??01000000000000?0?????100000?10021000200000?11???????????00000???????????????????????????????????????0????????0[0 1]0????????????0??0?????0?0?01??001010101???????000?00000001000?…
Moabosaurus	??1??000??0???0[0 1]001?1[0 1]1010300001000?????101??????00???????????????????????????????0?0?1???10???0000[0 1]0???00?000011?1[0 1]100[0 1]1[1 2]00011100010000001010110021010000[0 1]00000010001[0 1]0?0?000?010?011010000?0?100010?010?00[1 2]0?0000?????????0001000000??1100??????????????????100?????????????????????0??0????????????????1??000???01?00010010?00101000110000100010000?[0 1]11??0000?0000??…
Mierasaurus	000??0001?0?1?00001?10101031000?00101???????1000?0?0??11??01000??011?01111?0???00?0?00????10???001010?0000?[0 1]00011?11?001110001110000?0000?10001100110100000000000110010??0?0???0?0?011100?00???1000?0?01???0???[0 1]0??001001?????????????00???0??0??0?10000010010100?2??000110????0000?100???00????????????1000??00???01?0??10010000?00000110000000010000?11????0?00??0000??????????????11????1??000?00001…
Dicraeosaurus	0?00?0101?2100000001000011111010110110?00[0 1]1?000?000?????0010000000?11110?0010111?101101?????0??100000?0321?1111010011110120000100[0 1]011000?00?01[0 1]0000101001000000010?0011000?001?000?11110?10010?00000100000011?010001000010?0??010000000?0001???????100000000000000101000110?1??10?????0000?0?2210101????200110000?001111100?0?00100001100000000001100100010000?0001000001??0010?0001???????11000010…
Amargasaurus	??00?0001????000000100001101?01????010?000010000000?????0???????0011????0????????101001????????101100?????????????010110[0 1]200001000010000?00?00[0 1]0000101001000000010?00?100000?0???0?111?0????1??0???????????11??10???00011101??01000000000000???????1000?0?????100011??00111????0??????0000101???????????20111000???01111100000??1110011000000000011001000???00?0???00000???000010001????????100????1001…
Brachytrachelopan	??????????????0?0000100???????????????????????????????????????????????????????????????????????????????????????????0??100020000100?010000?00?00[0 1]0000[0 1]01001000000010?0011000000??????????????????????????????????????????????????????????????????????100000?????????????????????????????????????????????????????????????????????????00??1000000000111001000??????????????????????????????????1?????????0?…
Lingwulong	??00?010??1?1?0???0?0?00100?0??0100010??101?000??0????????0?00??011??00??????????1010001????????11100???21?111101????1100[1 2]00001000010?00?0??0010000[0 1]0100?0000?0011000[0 1]0??[0 1]0?00?0?0?00000????100000[0 1]1000100011??100000?001001??01000000000000????????0000000000000010????11000?????????000000????????????100?1000???01?01?10?10?0?100000100?100?0[0 1]10000?10???00?0001000000??0000?000????…
Suuwassea	0?00?010????1?[0 1][0 1]0?0?0?????111??????110??001?????????????????????????1?????010?????00????1?00???00010?????1?111??1?1111101201001100110?00?00???1000??????00????00?????????0??????00?10010?0?????0???????????????1???010001000??0100000??????????????????????????????01010?????0010001?000?????221????????1001?000???0?10111101?0?1000010??000??000????????????0?????000001??0010100?????????????????????…
Amazonsaurus	?????????????????????1?????10[0 1]1?100??????????????????????1????????????????????????????????????????????????????????1???????????????????????????110??????0??????0????01?10000??????0?1?100??1?1000?0001001????1??00?????????????????????????????????????????????????????????????????????0????????????????????????????????????????????????????0?????????1?00??????00??00????????????????????????0?0???????????…
Comahuesaurus	??????????????????0?00??1100001??????0??000??????????????11??0??00??????????????????????????????????????1??1111????????????????????????10???1011000?00??10????0000?01?100??????0?110[0 1][0 1]10??1????00?0???01?0001??00??????????1??11000000?????????????1????000000100110100???????????????00???????????????????????????????????????1?????????0?0000011??11010???11???0??????1??0000?00???????????1??11?010?…
Histriasaurus	?????????????????????10?????????????????????????????????????????????????????????????????????????????????????????????????????????????????????10111???0100??00???????01???????????????????????????????????????????????????????????????????????????????????????????????????????????????????????????????????????????????????????????????????????00??????1???0??????????????????????????????????????????????????????…
Limaysaurus	??1010101?2???0010??0?0?000[0 1]1110101000?0000010000000?????1101010??00????10?????0?1001?010?10???001100???1??111111?1??1000200000?1000????????1011001?1??0?000?0?000?01?1???????00?0?01100?11??00000[0 1]01101???11??00??0010010002?110?0?00000000??1?0?????????000011?010?0011?0???????????0000??1???????????00011100???1111100??1??1??00111000?00?0?11??110?0????1?00??00001???00??10100?00?????????1??0100…
Cathartesaura	????????????????10???????1?01??010??????????????????????????????1?????????????????????????????????????????????????1???00?2?00????000?????????????????????????????????????????????0?0??00??1?10?000001101???1?????????1001?????????????????????????????????????1?01????????????????????????????????????????????????????????????????00???000?????????????????????00?????01?????????????????????????????0?????????…
El_Chocon_rebbachisaurid	??????????????1?100?010?????????????0???110???????????????????????????????????????????????????????????????????????1??100120[0 1]010?1000?0001???101101101?001000000000?011100???????????????????????????????????????????110?1?????1100?0???????????????????????????????????????????????????0??????????????????????????????????????????00??1000?0000111?011000????????????0??1??01?010??????????????????????????…
Katepensaurus	??????????????0?0????00???0?????00???????????????????????????????????????????????????????????????????????????????????10002?000??100?????????1011??101?00??00??0?00?011100??????0?0????????1?10???0[0 1]101?????11?????????????????????????????????????????????????????????????????????????????????????????????????????????????????????00????????01???1?011000???????0??????????????????????????????????????????…
Nopcsaspondylus	?????????????????????10?????????????????????????????????????????????????????????????????????????????????????????????????????????????????????1011????1??0??00??0??0?01?100???????????????????????????????????????????????????????????????????????????????????????????????????????????????????????????????????????????????????????????????????00???1?011000??????????????????????????????????????????????????????…
Rayososaurus	???????????????????????????????????00???????????????????????????0??????????????????????????????????????????????????????????????????????????????????????????????????????????????????????????????????????????????????101001???????????????????????????????????????00???00???????????????????????????????????????????????????????????????????????????????????????????????01?????????????????????????????0?0???????…
Demandasaurus	0???????????1??0?00??0??10010??0110?????????????????????????101010????????01???????????????????????????????111111?1??100?2?00???11?0??????0?1011??110000??0????????01?10000????0?0?01110??0010?000[0 1][0 1]0?01?0011??00??????????????????????????????????????????10001001???????????????????????????2????????????????????????????????1?0000?????0?00???1?01100????11?000000????????????????????????????01000?…
IOW_rebbachisaurid_caudal	?????????????????????????00?????11?????????????????????????????????????????????????????????????????????????????????????????????????????????????????????????????????????????????0??????????0010???0010??????11??????????????????????????????????????????????????????????????????????????????????????????????????????????????????????????????????????????????????00?0????????????????????????????????????????????…
Rebbachisaurus	?????????????????????00????????????00?????1?????????????????????????????????????????????????????????????????????????????????????????????????10110?111?00??00??0??0?01?100???????????????????????????11?????????????0?1001??????100???????????????????????????0?????????????????????????0????????????????????????????????????????????????????00???11011000???????0????000??????0?01?????????????????????????????…
Tataouinea	???????????????????????0010????001???????????????????????????0?????????????????????????????????????????????????????????????????????????????????????????????????????????????010?0?11011????0110???0[0 1]100??00011??????????????????????????????????????1000?1??10????????????????????????????????????????????????????????????????????????????????????????????00?01?0000??????????????????????????10??01????????…
Zapalasaurus	???????????????0????????0100111000????????????????????????1000110?10??????????????????????????????????????????????1???00?2???1??1??????????????????????????????????????????????0?0?01100??1?10?000010001????1??????????????????????????????????????????????000??0?10??????????????????????????????????????????????????????????????0??0???????????????????????1?00??????????????????????????????010??000????????…
Leinkupal	??????????????1?1?0?0???10111??01?????????????????????????????????????????????????????????????????????????????????1??111?20000??0?011?????????1000????????????00????????????????011?000?????100??00111?????10?????????????????????????????????????????????????????????????????????????????????????????????????????????????????????000011?0?0??0?1????????????0?00?1????????????????????????????????????????????…
Tornieria	??00?000??????2?0???????1111101010?11?00001??????00?????0???00000011011??????????0011???????????00001?????????????1??11102000???0?0????????????????????????????????????????????001111100??00100000001101????0??????011001???1000000000??0001???????1000?0??000000000000011000?????????0000????????????????????00???00?01111???????00??1??????????????????????0?00?1??001?110010100?1???????1100??01100?010???11…
Dinheirosaurus	?????????????????0????0???????????????????????????????????????????????????????????????????????????????????????????1??11012??0???0?1?????????10110001010010000?0?00?0?1???10??????11?11????????????????????????????????????????????????????????????????????????????????????????????????????????????????????????????????????????????0????1100101??0?1[0 1]11?00??????????????????????????????????????????????????…
Supersaurus	??????????????1?00??110010011010100101???????????????????0000000??01??????????????????????????????????????????????1??110120001??01111?????0?11110?2[1 2]010000????0??0?0111??1???0?0?1110010??0?100000001101?0011??1000??00?1000???????????????????????10000?00000?????01000??????????????0???????????????????????????????????????????10??01??01010?011?110001??00?000100??1???????????????????11000000????0?0?…
Amphicoelias	?????????????????????00?????????????????????????????????????????0????????????????????????????????????????????????????????????????????????????0110?010100??10??0??0?0110???????????????????????????????????????????????????????????????????????????????????????00002?????????????????????????????????????????????????????????????????????????00???11000?00??????????????????????????????????????????000?????????…
Europatitan	??????????1???2??????1??[0 1]001???111110???????????????0?????010001????????????????????????????????????????1???00111?2??1?[0 1]?2100???0??0??????1?2011??210100??0????????01????11??????0??00????1?10?1?0010?????002[0 1]100??01?101?0???????????????????????????????0000????????????????????????????????????????????????????????????????????0?0?01??0?01??0110?0?10???00?0?0000?00???????????????????????0101…
Huabeisaurus	??????????1???0?10???1?100001001101?1???????0?10?????????0?100010?10????????????????????????????????????[0 1]??111111?2??10102010110??01???1????2010[0 1]1?10?0?00?1??0??100?110?1???0?0?0?0[0 1]110??1??111100[0 1]1?01?0?02??00100??000001??????????10???????????1010??110101100101011??????????????????1????????????????????????????????????1??[0 1]00??10?0?0[0 1]?101?????10??001?01010000?1??????????????…
Yongjinglong	??????????1??????01?101????????????010??????0111110?????????????????????????????????????????????????????[0 1]??100111?2????101?11????0?0????0???20101121???00011??0????0?1?????????????????????????????????????????????010010001??????????011100????????????????????????????????????????????0?1?0?????????????????????????????????????0??????0?000???011????0????????????0001?????????11???????????????????????…
Normanniasaurus	????????????????????????112?????0???????????????????????0???????????????????????????????????????????????????????????????????????????????????2???????????????????????????????????00?100????1??1?1????1??????020??????????1????????????????????????????????????????????????????????????????????????????????????????????????????????????????????????????????????0??1??????????????????????????????????????????????…
Antarctosaurus	??10?0011?2?0????????????????????????????????????????????????????????????????????1100?????10???101110??????111111????????????????????????????????????????????????????????????????????????????????????????????????????????????????????????????????????????????????????????????????????????????2??????????1?0??111???0100011011111?????????????????????????????????????????????????????????????????????????????01…
Jainosaurus	??1??0011??????????????????0???????????110011000?1??????????????0?101?????????????00????????????001?0??????????????????????????????????????????????????????????????????????????????????1???????????????????????????0???01??????010?????1??????????????????????1101111101???????????????1????????????????1?0????1???01?00110110??????????????????????????????????????????????10?111?????????????????010101????01…
Vahiny	??????01????????????????????????????????????????????????????????????????????????????????????????001?0???????????????????????????????????????????????????????????????????????????????????????????????????????????????????????????????????????????????????????????????????????????????????????????????????????????????1001?10?10???????????????????????????????????????????????????????????????????????????????01…
Abdarainurus	????????????????????????01?10???001????????????????????????????????????????????????????????????????????????????????????????????????????????????????????????????????????????????0?0?11110??1?00?111011001???010?00??????????????????????????????????????????????????????????????????????????????????????????????????????????????????????????????????????????????00?000??????????????????????????????????????????…
CombTax	?????????????????01????????10?????????????????????????????????????????????????????????????????????????????????????2?0?1?0001011110110000?110???????????????????????????????10????0?011111???00?1100????????01??00??????????????????????????????????????????????????????????????????????????????????????????????????????????????????10001100???????????????????1???000??????????????????????????????????????????…
;
ccode	+ 10.14 26 39 50 103 121 147 194 204 258 296 425 434 471 509 *;
proc /;
comments 0
;
